# Supplementary material for: Using geographic information systems to link population estimates to wastewater surveillance data in New York State, USA
Source: PLOS Glob Public Health. 2023 Jan 26;3(1):e0001062. doi: 10.1371/journal.pgph.0001062 (PMC10021809; doi:10.1371/journal.pgph.0001062)
Supplement: S2 Appendix — (XLSX) [file pgph.0001062.s002.xlsx]

## Sheet: Sheet1
Plant.Type	SPDES.Perm	Facility.N	Ground.or	Average.De	Street	City	State	Country	Zip.Code	Location.1	County	Notes
Municipal	NY0025747	ALBANY - C COMBINED SEWER OVERFLOWS	Surface	2.1	HUDSON RIVER	ALBANY	NY	USA	12207	(42.65, -73.75)	Albany	Included in Albany south plant
Municipal	NY0031046	COHOES - C COMBINED SEWER OVERFLOWS	Surface	0.06	MYRTLE AVE/HUDSON AVE/BRIDGE AVE/VAN SCHAICK AVE/N GANSVOORT AVE/ONTARIO ST/N MOHAWK & VLIET STS/SARATOGA ST/CONBOY AVE/PEACH ST/CEDAR ST/GARNER ST/COLUMBIA	COHOES	NY	USA	12047	(42.77, -73.7)	Albany	Included in Albany north plant
Municipal	NY0033031	GREEN ISLAND - V CSO	Surface	0.01	SWAN ST / HAMILTON ST / SARATOGA ST	GREEN ISLAND	NY	USA	12183	(42.74, -73.69)	Albany	Included in Albany north plant
Municipal	NY0099309	TROY - C COMBINED SEWER OVERFLOWS	Surface	1.2	CITY-WIDE	TROY	NY	USA	12182	(42.75, -73.69)	Albany	overflow facility only
Municipal	NY0024406	BINGHAMTON SEWER SYSTEM OVERFLOWS	Surface	0.15	IN THE CITY OF BINGHAMTON|VARIOUS LOCATIONS	BINGHAMTON	NY	USA	13902	(42.11, -75.91)	Broome	Overflow
Municipal	NY0023981	JOHNSON CITY - V OVERFLOWS	Surface	4	CHOCONUT CREEK @ SUSQUEHANNA RIVER	JOHNSON CITY	NY	USA	13790	(42.11, -75.98)	Broome	overflow
Municipal	NY0262749	VESTAL EMERGENCY SEWER OVERFLOWS	Surface	NA	702 VESTAL PKWY E, 2400 VESTAL RD, 2014 VESTAL RD, 1801 VESTAL PKWY E & 1300 CAMPUS DR	VESTAL	NY	USA	13850	(42.1, -76.02)	Broome	Overflow
Municipal	NY0203548	GREAT VALLEY SEWER DIST #4	Ground	0	PETH RD	GREAT VALLEY	NY	USA	14741	(42.19, -78.64)	Cattaraugus	No information available
Municipal	NY0025241	CAYUGA - V STP	Surface	0.1	ST RTE 90 - E SIDE - BETW CO RTE 8 & TURNPIKE RD	CAYUGA	NY	USA	13034	(42.94, -76.72)	Cayuga	No longer exists/incorporated into other system
Municipal	NY0284254	City of Norwich Water Filtration Plant	Surface	NA	5054 St Rte 23	Norwich	NY	USA	13815	(42.55, -75.5)	Chenango	Not a wastewater plant
Municipal	NY0268615	STOCKPORT WATER DIST #2	Surface	NA	CO RTE 25 & ROSSMAN HILL RD	HUDSON	NY	USA	12534	(42.34, -73.74)	Columbia	Not a sewer facility
Municipal	NY0268607	TOWN OF CLAVERACK BOOSTER PUMP STATION	Surface	NA	WEBB RD	CLAVERACK	NY	USA	NA	(42.23, -73.75)	Columbia	Pump station, included in other system
Municipal	NY0037281	BEEKMAN COUNTRY CLUB STP	Surface	NA	BEEKMAN RD	FISHKILL	NY	USA	12524	(41.59, -73.78)	Dutchess	Serves one parcel
Municipal	NY0026085	LAGRANGE NOXON KNOLLS SD STP	Surface	0.03	132 SIMONE DR	POUGHKEEPSIE	NY	USA	12603	(41.65, -73.85)	Dutchess	has not been constructed yet
Municipal	NY0103012	ERIE CO SD 3 MOUNTAIN MEADOWS PARK	Surface	0.03	PARKER RD	BUFFALO	NY	USA	14202	(42.67, -78.47)	Erie	Eliminate - does not exist
Municipal	NY0110698	ERIE CO SD 4 OVERFLOW RETENTION FACILITY	Surface	NA	317 BORDEN RD	DEPEW	NY	USA	14043	(42.9, -78.7)	Erie	Eliminate - part of the Bird Island WWTP sewershed
Municipal	NY0091731	ERIE CO S D NO 1 SANITARY OVERFLOWS	Surface	0.02	STRASBOURG DR	CHEEKTOWAGA & W SENECA	NY	USA	14227	(42.88, -78.76)	Erie	Eliminate - part of the Bird Island WWTP sewershed
Municipal	NY0203734	OVERFLOW RETENTION FACILITY PLANT 6	Surface	0.39	502 MINERAL SPRINGS RD	WEST SENECA	NY	USA	14224	(42.87, -78.8)	Erie	Eliminate - part of the Bird Island WWTP sewershed
Municipal	NY0202631	WILLIAMSVILLE - V SANITARY SEWER COLLECTION SYSTEM	Surface	0	WEST SIDE OF MILL ST @ EDWARD ST	WILLIAMSVILLE	NY	USA	14221	(42.97, -78.75)	Erie	Eliminate - part of the Town of Amherst WPCF sewershed
Municipal	NY0263214	ASHLAND WASTEWATER TREATMENT PLANT	Surface	0.03	ALONG ST RTE 23 & CO RTE 63	ASHLAND	NY	USA	12407	(42.3, -74.35)	Greene	community septic
Municipal	NY0263311	LEXINGTON WWTP	Ground	0.02	ST RTE 23A	LEXINGTON	NY	USA	12452	(42.24, -74.36)	Greene	No sewer parcels nearby, not constructed yet
Municipal	NY0200859	CROTON AQUEDUCT-SHAFT 24 & 25	Surface	NA	BETWEEN AUDUBON & AMSTERDAM AND BETWEEN W 178TH& W 179TH STS	NEW YORK	NY	USA	NA	(40.85, -73.93)	New York	unknown service area
Municipal	NY0250520	V/KIRYAS JOEL WWTP	Surface	0.01	BAKERTOWN RD	KIRYAS JOEL	NY	USA	10950	(41.33, -74.16)	Orange	pumps to harriman treatment plant
Municipal	NY0216291	BIG BAY SEWER DISTRICT STP	Surface	0.06	46 CO RTE 11	WEST MONROE	NY	USA	13167	(43.24, -76.12)	Oswego	Not a plant, a holding tank, west Monroe sewer goes to town of Hastings
Municipal	NY0026026	RENSSELAER -C COMBINED SEWER OVERFLOWS	Surface	0.06	FOOT OF WATER ST	RENSSELAER	NY	USA	12144	(42.65, -73.74)	Rensselaer	Overflow
Municipal	NY0030899	WATERVLIET - V COMBINED SEWER OVERFLOWS	Surface	0.01	HUDSON RIVER	WATERVLIET	NY	USA	12189	(42.71, -73.7)	Rensselaer	Overflow
Municipal	NY0020397	Corinth STP	Surface	0.6	33 Pine St	Corinth	NY	USA	12822	(43.25, -73.81)	Saratoga	old treatment plant, new one being contructed
Municipal	NY0021865	MONTOUR FALLS - V STP	Surface	0.31	MARINA DR	MONTOUR FALLS	NY	USA	14865	(42.35, -76.85)	Schuyler	torn down, regional plant now services the village
Municipal	NY0020524	WATKINS GLEN - V STP	Surface	0.7	N PORTER ST	WATKINS GLEN	NY	USA	14891	(42.38, -76.87)	Schuyler	torn down, regional plant now services the village
Municipal	NY0245623	JUNIUS-T FL OUTLET CENTER WWTP	Surface	0.05	ST RTE 318 & NINEFOOT RD	JUNIUS	NY	USA	13165	(42.96, -76.93)	Seneca	no nearby properties on sewer, likely a pump station or similar
Municipal	NY0271934	WOODHULL -T WASTE WATER TREATMENT PLANT	Surface	NA	WASHINGTON ST - E SIDE|N OF CO RTE 129	WOODHULL	NY	USA	NA	(42.08, -77.41)	Steuben	No information available
Municipal	NY0279706	BRIDGEHAMPTON ROAD WELL FIELD, PUMP STATION AND COMMERCIAL OFFICE	Ground	NA	42 MONTAUK HWY	EAST HAMPTON	NY	USA	11937	(40.96, -72.21)	Suffolk	No information available
Municipal	NY0279790	EASTON STREET WELL FIELD	Surface	NA	720 EASTON ST	RONKONKOMA	NY	USA	11779	(40.81, -73.13)	Suffolk	No information available
Municipal	NY0226688	SCSD #20-E - RIDGEHAVEN STP	Ground	0.08	2020 WILLIAM FLOYD PKWY	RIDGE	NY	USA	11961	(40.88, -72.89)	Suffolk	No information available
Municipal	NY0252824	SUFFOLK COUNTY SEWER DISTRICT #4	Ground	NA	TOWN COMMONS DR|SCTM # 800-106-5-34.5	NESCONSET	NY	USA	11767	(40.85, -73.17)	Suffolk	No information available
Municipal	NY0214507	DILLON FARMS SEWER DISTRICT	Surface	0	HANOVER DR	MONTICELLO	NY	USA	12701	(41.66, -74.71)	Sullivan	reach out to sullivan county gis for more details
Municipal	NY0264008	HIGHLAND SEWER EXTENSION #1	Surface	0	US RTE 9W @ RED TOP RD	HIGHLAND	NY	USA	12528	(41.75, -73.96)	Ulster	No information available
Municipal	NY0149306	WOODSTOCK GUILD SYSTEM 3	Ground	0.01	UPPER BYRDCLIFF RD	WOODSTOCK	NY	USA	12498	(42.06, -74.14)	Ulster	no nearby properties on sewer
Municipal	NY0248983	HULETTS LANDING SEWER DISTRICT NO 1	Ground	0.03	BROOK WAY OFF CO RTE 6B	HULETTS LANDING	NY	USA	12841	(43.64, -73.5)	Washington	No nearby sewer parcels
Municipal	NY0030503	CAMP SMITH TRAINING SITE	Surface	0.24	POST HEADQUARTERS|RTE 6 AND RT 202	CORTLANDT MANOR	NY	USA	10567	(41.3, -73.94)	Westchester	non residential area
Municipal	NY0031828	CARMEL SD 6 IVY HILLS STP	Surface	0.05	GREENWAY TER & VINELAND RD	MAHOPAC	NY	USA	10541	(41.34, -73.78)	Putnam	unknown service area
Municipal	NY0100099	VILLAGE OF ATTICA WATER TREATMENT PLANT	Surface	0.11	3368 DUNBAR RD	ATTICA	NY	USA	14011	(42.84, -78.26)	Wyoming	water treatment plant
Municipal	NY0257265	HINCKLEY WASTEWATER TREATMENT FACILITY	Surface	0.01	MAIN ST	TRENTON	NY	USA	13438	(43.31, -75.12)	Herkimer	no nearby properties on sewer
Municipal	NY0031429	UTICA COMBINED SEWER OVERFLOWS	Surface	0	SEVERAL LOCATIONS	UTICA	NY	USA	13502	(43.09, -75.25)	Oneida	Overflow
